# Supplementary material for: Changes in Air Quality during the Period of COVID-19 in China
Source: Int J Environ Res Public Health. 2022 Dec 2;19(23):16119. doi: 10.3390/ijerph192316119 (PMC9737528; doi:10.3390/ijerph192316119)
Supplement: Supplementary file 1 [file ijerph-19-16119-s001.zip]

Archive with 1 entries (1 files):
- ijerph-1926617-supplementary.pdf
